# Supplementary material for: Distinct behavioral and brain changes after different durations of the modified multiple platform method on rats: An animal model of central fatigue
Source: PLoS One. 2017 May 11;12(5):e0176850. doi: 10.1371/journal.pone.0176850 (PMC5426622; doi:10.1371/journal.pone.0176850)
Supplement: S1 File — (ZIP) [file pone.0176850.s001.zip]

Archive with 6 entries (5 files):
- S1 Original data of OFT/
- S1 Original data of OFT/max distance.spv
- S1 Original data of OFT/mean velocity.spv
- S1 Original data of OFT/open field data.sav
- S1 Original data of OFT/time in the center.spv
- S1 Original data of OFT/total distance.spv
