# Supplementary material for: Distinct behavioral and brain changes after different durations of the modified multiple platform method on rats: An animal model of central fatigue
Source: PLoS One. 2017 May 11;12(5):e0176850. doi: 10.1371/journal.pone.0176850 (PMC5426622; doi:10.1371/journal.pone.0176850)
Supplement: S2 File — (ZIP) [file pone.0176850.s002.zip]

Archive with 4 entries (3 files):
- S2 Original data of EPM/
- S2 Original data of EPM/elevated plus test data.sav
- S2 Original data of EPM/ratio of entries in open arm.spv
- S2 Original data of EPM/ratio of time in open arm.spv
