# Supplementary material for: Distinct behavioral and brain changes after different durations of the modified multiple platform method on rats: An animal model of central fatigue
Source: PLoS One. 2017 May 11;12(5):e0176850. doi: 10.1371/journal.pone.0176850 (PMC5426622; doi:10.1371/journal.pone.0176850)
Supplement: S3 File — (ZIP) [file pone.0176850.s003.zip]

Archive with 3 entries (2 files):
- S3 Original data of Corticosterone/
- S3 Original data of Corticosterone/CORT original deta.sav
- S3 Original data of Corticosterone/CORT.spv
