# Supplementary material for: Distinct behavioral and brain changes after different durations of the modified multiple platform method on rats: An animal model of central fatigue
Source: PLoS One. 2017 May 11;12(5):e0176850. doi: 10.1371/journal.pone.0176850 (PMC5426622; doi:10.1371/journal.pone.0176850)
Supplement: S4 File — (ZIP) [file pone.0176850.s004.zip]

Archive with 9 entries (8 files):
- S4 Original data of NR1 and NR2A/
- S4 Original data of NR1 and NR2A/PCR NR1 original data.sav
- S4 Original data of NR1 and NR2A/PCR NR2A  original data.sav
- S4 Original data of NR1 and NR2A/PCR-NR1-RESULT.spv
- S4 Original data of NR1 and NR2A/PCR-NR2A-RESULT.spv
- S4 Original data of NR1 and NR2A/western blot-NR1-data.spv.sav
- S4 Original data of NR1 and NR2A/western blot-NR1-result.spv.spv
- S4 Original data of NR1 and NR2A/western blot-NR2A-data.spv.sav
- S4 Original data of NR1 and NR2A/western blot-NR2A-result.spv.spv
