# Supplementary material for: Distinct behavioral and brain changes after different durations of the modified multiple platform method on rats: An animal model of central fatigue
Source: PLoS One. 2017 May 11;12(5):e0176850. doi: 10.1371/journal.pone.0176850 (PMC5426622; doi:10.1371/journal.pone.0176850)
Supplement: S5 File — (ZIP) [file pone.0176850.s005.zip]

Archive with 12 entries (11 files):
- S5 Graphpad prism  data/
- S5 Graphpad prism  data/fig1a.pzf
- S5 Graphpad prism  data/fig1b.pzf
- S5 Graphpad prism  data/fig1c.pzf
- S5 Graphpad prism  data/fig1d.pzf
- S5 Graphpad prism  data/fig2a.pzf
- S5 Graphpad prism  data/fig2b.pzf
- S5 Graphpad prism  data/fig3.pzf
- S5 Graphpad prism  data/fig4a.pzf
- S5 Graphpad prism  data/fig4b.pzf
- S5 Graphpad prism  data/fig5a.pzf
- S5 Graphpad prism  data/fig5b.pzf
